# Supplementary material for: Cotton Rats Alter Foraging in Response to an Invasive Ant
Source: PLoS One. 2016 Sep 21;11(9):e0163220. doi: 10.1371/journal.pone.0163220 (PMC5031446; doi:10.1371/journal.pone.0163220)
Supplement: S2 Table — (XLSX) [file pone.0163220.s002.xlsx]

## Sheet: Sheet1
Grid	Day	RIFA	Harvest per rat [(1.9 g - Mean GUD)*13 / MNKA]
1	1	+	0.19
1	2	+	0.21
1	3	+	0.34
1	4	+	0.35
2	1	-	0.18
2	2	-	0.34
2	3	-	0.39
2	4	-	0.57
3	1	-	0.19
3	2	-	0.29
3	3	-	0.29
3	4	-	0.33
4	1	+	0.04
4	2	+	0.05
4	3	+	0.02
4	4	+	0.05
5	1	-	0.34
5	2	-	0.44
5	3	-	0.41
5	4	-	0.5
6	1	+	0
6	2	+	0.1
6	3	+	0.12
6	4	+	0.18
