# Supplementary material for: Cotton Rats Alter Foraging in Response to an Invasive Ant
Source: PLoS One. 2016 Sep 21;11(9):e0163220. doi: 10.1371/journal.pone.0163220 (PMC5031446; doi:10.1371/journal.pone.0163220)
Supplement: S3 Table — (XLSX) [file pone.0163220.s003.xlsx]

## Sheet: Sheet1
Grid	Day	RIFA	Patch	GUD (g)
1	1	+	3	1.8455
1	1	+	10	1.8499
1	1	+	30	2
1	1	+	36	1.8557
1	1	+	49	0.5876
1	1	+	57	2
1	1	+	62	2
1	1	+	67	1.211
1	1	+	93	1.1903
1	1	+	97	1.8448
1	1	+	106	2
1	1	+	128	0.2675
1	1	+	144	2
1	2	+	3	2
1	2	+	10	2
1	2	+	30	1.8378
1	2	+	36	2
1	2	+	49	1.8352
1	2	+	57	1.8985
1	2	+	62	2
1	2	+	67	0.5156
1	2	+	93	0.0502
1	2	+	97	2
1	2	+	106	1.7639
1	2	+	128	0.3816
1	2	+	144	2
1	3	+	3	2
1	3	+	10	2
1	3	+	30	1.703
1	3	+	36	2
1	3	+	49	0.0277
1	3	+	57	2
1	3	+	62	1.7799
1	3	+	67	0.1318
1	3	+	93	0.025
1	3	+	97	2
1	3	+	106	1.6669
1	3	+	128	0.1219
1	3	+	144	2
1	4	+	3	1.8316
1	4	+	10	1.8687
1	4	+	30	2
1	4	+	36	2
1	4	+	49	0.0422
1	4	+	57	2
1	4	+	62	1.3675
1	4	+	67	2
1	4	+	93	0.0196
1	4	+	97	2
1	4	+	106	0.1327
1	4	+	128	0.1777
1	4	+	144	2
2	1	-	149	1.8199
2	1	-	157	2
2	1	-	169	1.9267
2	1	-	176	0.1764
2	1	-	204	1.894
2	1	-	210	1.8877
2	1	-	216	0.4773
2	1	-	228	2
2	1	-	237	2
2	1	-	248	0.3091
2	1	-	269	2
2	1	-	276	2
2	1	-	288	2
2	2	-	149	2
2	2	-	157	2
2	2	-	169	1.8442
2	2	-	176	0.1328
2	2	-	204	0.3254
2	2	-	210	0.2149
2	2	-	216	0.1922
2	2	-	228	2
2	2	-	237	2
2	2	-	248	0.3583
2	2	-	269	2
2	2	-	276	2
2	2	-	288	1.9041
2	3	-	149	1.6872
2	3	-	157	2
2	3	-	169	1.681
2	3	-	176	0.0369
2	3	-	204	0.1451
2	3	-	210	0.0638
2	3	-	216	0.3168
2	3	-	228	1.8214
2	3	-	237	2
2	3	-	248	0.1211
2	3	-	269	2
2	3	-	276	1.838
2	3	-	288	1.9516
2	4	-	149	1.7961
2	4	-	157	2
2	4	-	169	0.2592
2	4	-	176	0.4075
2	4	-	204	0.4433
2	4	-	210	0.0385
2	4	-	216	0.6506
2	4	-	228	0.3991
2	4	-	237	0.7412
2	4	-	248	0.0636
2	4	-	269	0.8388
2	4	-	276	1.8858
2	4	-	288	2
3	1	-	290	1.7824
3	1	-	301	0.1544
3	1	-	316	1.9259
3	1	-	321	1.305
3	1	-	336	0.152
3	1	-	348	0.2741
3	1	-	357	0.3741
3	1	-	373	1.95
3	1	-	391	1.4869
3	1	-	398	2
3	1	-	410	0.0845
3	1	-	413	0.6505
3	1	-	421	0.5219
3	2	-	290	0.3041
3	2	-	301	0.0688
3	2	-	316	0.3242
3	2	-	321	0.5187
3	2	-	336	0.2013
3	2	-	348	0.0279
3	2	-	357	0.2393
3	2	-	373	2
3	2	-	391	0.359
3	2	-	398	2
3	2	-	410	0.0439
3	2	-	413	0.2557
3	2	-	421	0.3322
3	3	-	290	0.0776
3	3	-	301	0.0268
3	3	-	316	0.0944
3	3	-	321	2
3	3	-	336	0.0582
3	3	-	348	0.0047
3	3	-	357	0.0153
3	3	-	373	2
3	3	-	391	0.1929
3	3	-	398	2
3	3	-	410	0
3	3	-	413	0.0192
3	3	-	421	0.0999
3	4	-	290	0.0706
3	4	-	301	0.0216
3	4	-	316	0.2682
3	4	-	321	0.0746
3	4	-	336	0.0357
3	4	-	348	0.0068
3	4	-	357	0.0391
3	4	-	373	2
3	4	-	391	0.0372
3	4	-	398	1.9404
3	4	-	410	0
3	4	-	413	0.0066
3	4	-	421	0.0492
4	1	+	444	0.0727
4	1	+	464	2
4	1	+	476	1.8206
4	1	+	484	2
4	1	+	492	1.8819
4	1	+	504	2
4	1	+	508	2
4	1	+	512	1.8518
4	1	+	534	2
4	1	+	539	2
4	1	+	551	2
4	1	+	560	1.8012
4	1	+	564	2
4	2	+	444	0.0233
4	2	+	464	1.9148
4	2	+	476	1.7355
4	2	+	484	2
4	2	+	492	2
4	2	+	504	1.6778
4	2	+	508	2
4	2	+	512	2
4	2	+	534	2
4	2	+	539	1.857
4	2	+	551	2
4	2	+	560	1.8946
4	2	+	564	2
4	3	+	444	1.9259
4	3	+	464	2
4	3	+	476	2
4	3	+	484	2
4	3	+	492	1.8413
4	3	+	504	2
4	3	+	508	0.6244
4	3	+	512	2
4	3	+	534	2
4	3	+	539	2
4	3	+	551	2
4	3	+	560	1.7767
4	3	+	564	1.8659
4	4	+	444	0.0432
4	4	+	464	2
4	4	+	476	1.8139
4	4	+	484	2
4	4	+	492	1.8026
4	4	+	504	1.8229
4	4	+	508	2
4	4	+	512	2
4	4	+	534	2
4	4	+	539	1.8093
4	4	+	551	1.95
4	4	+	560	1.8053
4	4	+	564	2
5	1	-	580	0.7918
5	1	-	590	0.7719
5	1	-	602	0.0771
5	1	-	606	1.0817
5	1	-	626	0.5991
5	1	-	636	0.1771
5	1	-	640	0.0955
5	1	-	663	0.5523
5	1	-	669	1.4694
5	1	-	685	0.0664
5	1	-	692	2
5	1	-	697	0.119
5	1	-	714	1.8163
5	2	-	580	0.0876
5	2	-	590	0.0443
5	2	-	602	0.2035
5	2	-	606	0.1558
5	2	-	626	0.0271
5	2	-	636	0.0429
5	2	-	640	0.0049
5	2	-	663	0.0329
5	2	-	669	0.0748
5	2	-	685	0.4376
5	2	-	692	1.85
5	2	-	697	0.0319
5	2	-	714	1.8265
5	3	-	580	0.2879
5	3	-	590	0.0627
5	3	-	602	0.0963
5	3	-	606	0.1099
5	3	-	626	0.0634
5	3	-	636	0.0402
5	3	-	640	0.0156
5	3	-	663	0.2077
5	3	-	669	0.0184
5	3	-	685	0.0587
5	3	-	692	2
5	3	-	697	1.4664
5	3	-	714	1.8219
5	4	-	580	0.0552
5	4	-	590	0.0052
5	4	-	602	0.0323
5	4	-	606	0.0041
5	4	-	626	0
5	4	-	636	0.0051
5	4	-	640	0.0176
5	4	-	663	0.0094
5	4	-	669	0.05
5	4	-	685	0
5	4	-	692	0.0821
5	4	-	697	0.0215
5	4	-	714	1.7615
6	1	+	721	2
6	1	+	731	2
6	1	+	736	2
6	1	+	752	1.8882
6	1	+	758	2
6	1	+	767	2
6	1	+	788	2
6	1	+	806	2
6	1	+	810	2
6	1	+	819	1.851
6	1	+	836	0.9278
6	1	+	849	2
6	1	+	860	2
6	2	+	721	2
6	2	+	731	1.9139
6	2	+	736	0.7176
6	2	+	752	1.8699
6	2	+	758	1.4656
6	2	+	767	2
6	2	+	788	2
6	2	+	806	2
6	2	+	810	1.8649
6	2	+	819	1.8508
6	2	+	836	0.3367
6	2	+	849	1.7744
6	2	+	860	1.95
6	3	+	721	1.8806
6	3	+	731	0.5227
6	3	+	736	0.5109
6	3	+	752	1.95
6	3	+	758	2
6	3	+	767	2
6	3	+	788	0.4869
6	3	+	806	1.9506
6	3	+	810	1.872
6	3	+	819	2
6	3	+	836	2
6	3	+	849	1.8581
6	3	+	860	2
6	4	+	721	2
6	4	+	731	0.3692
6	4	+	736	0.1765
6	4	+	752	0.4594
6	4	+	758	2
6	4	+	767	2
6	4	+	788	2
6	4	+	806	2
6	4	+	810	2
6	4	+	819	2
6	4	+	836	0.1741
6	4	+	849	1.95
6	4	+	860	2
