# Supplementary material for: Cotton Rats Alter Foraging in Response to an Invasive Ant
Source: PLoS One. 2016 Sep 21;11(9):e0163220. doi: 10.1371/journal.pone.0163220 (PMC5031446; doi:10.1371/journal.pone.0163220)
Supplement: S4 Table — (XLSX) [file pone.0163220.s004.xlsx]

## Sheet: Sheet1
Grid	RIFA	Count
1	+	2
1	+	89
1	+	1
1	+	34
1	+	1
1	+	15
1	+	5
1	+	51
1	+	10
1	+	0
1	+	0
1	+	0
1	+	0
2	-	3
2	-	0
2	-	1
2	-	53
2	-	1
2	-	0
2	-	0
2	-	0
2	-	0
2	-	0
2	-	0
2	-	0
2	-	0
3	-	2
3	-	0
3	-	0
3	-	1
3	-	0
3	-	1
3	-	1
3	-	0
3	-	0
3	-	0
3	-	0
3	-	0
3	-	0
4	+	55
4	+	120
4	+	38
4	+	3
4	+	7
4	+	2
4	+	341
4	+	3
4	+	45
4	+	0
4	+	15
4	+	0
4	+	0
5	-	0
5	-	0
5	-	1
5	-	0
5	-	0
5	-	0
5	-	0
5	-	0
5	-	0
5	-	0
5	-	0
5	-	0
5	-	0
6	+	1
6	+	108
6	+	2
6	+	3
6	+	10
6	+	0
6	+	530
6	+	10
6	+	4
6	+	0
6	+	0
6	+	0
6	+	0
